# Supplementary material for: Resolvin D1 ameliorates Inflammation-Mediated Blood-Brain Barrier Disruption After Subarachnoid Hemorrhage in rats by Modulating A20 and NLRP3 Inflammasome
Source: Front Pharmacol. 2021 Feb 3;11:610734. doi: 10.3389/fphar.2020.610734 (PMC7957930; doi:10.3389/fphar.2020.610734)
Supplement: Supplementary file 1 [file datasheet1.zip]

Archive with 21 entries (19 files):
- A20-original images/
- A20-original images/A20/
- A20-original images/A20/A20-1-Administrator 2019-12-19 09 ╩▒ 54 ╖╓_Exposure_198.0sec.tif
- A20-original images/A20/A20-2-Administrator 2020-06-16 23 ╩▒ 46 ╖╓_Exposure_53.5sec.tif
- A20-original images/A20/A20-3-Administrator 2020-06-16 23 ╩▒ 59 ╖╓_Exposure_105.5sec.tif
- A20-original images/A20/A20-4-Administrator 2020-06-17 07 ╩▒ 37 ╖╓_Exposure_17.0sec.tif
- A20-original images/A20/A20-5-Administrator 2020-07-04 23 ╩▒ 50 ╖╓-.tif
- A20-original images/A20/A20-6-Administrator 2020-06-17 07 ╩▒ 22 ╖╓_Exposure_36.0sec.tif
- A20-original images/A20-1Administrator 2019-12-19 09 ╩▒ 54 ╖╓_Exposure_198.0sec.tif
- A20-original images/A20-2Administrator 2020-06-16 23 ╩▒ 46 ╖╓_Exposure_53.5sec.tif
- A20-original images/A20-3Administrator 2020-06-16 23 ╩▒ 59 ╖╓_Exposure_105.5sec.tif
- A20-original images/A20-4-Administrator 2020-06-17 07 ╩▒ 37 ╖╓_Exposure_17.0sec.tif
- A20-original images/A20-5-Administrator 2020-07-04 23 ╩▒ 50 ╖╓-.tif
- A20-original images/A20-6-Administrator 2020-06-17 07 ╩▒ 22 ╖╓_Exposure_36.0sec.tif
- A20-original images/Administrator 2020-07-03 23 ╩▒ 36 ╖╓_Exposure_4.8sec.tif
- A20-original images/Administrator 2020-07-04 01 ╩▒ 47 ╖╓_Exposure_5.0sec.tif
- A20-original images/Administrator 2020-07-04 03 ╩▒ 07 ╖╓_Exposure_2.3sec.tif
- A20-original images/Administrator 2020-07-09 22 ╩▒ 48 ╖╓_Exposure_4.8sec--actin.tif
- A20-original images/Administrator 2020-07-10 00 ╩▒ 22 ╖╓_Exposure_27.2sec-actin.tif
- A20-original images/Administrator 2020-07-10 22 ╩▒ 45 ╖╓_Exposure_1.0sec.tif
- A20-original images/╨┬╜¿ DOC ╬─╡╡.doc
