# Supplementary material for: Resolvin D1 ameliorates Inflammation-Mediated Blood-Brain Barrier Disruption After Subarachnoid Hemorrhage in rats by Modulating A20 and NLRP3 Inflammasome
Source: Front Pharmacol. 2021 Feb 3;11:610734. doi: 10.3389/fphar.2020.610734 (PMC7957930; doi:10.3389/fphar.2020.610734)
Supplement: Supplementary file 2 [file datasheet2.zip]

Archive with 19 entries (12 files):
- MMP9-original images/
- MMP9-original images/MMP9-1/
- MMP9-original images/MMP9-1/MMP9-1-Administrator 2020-01-09 06 ╩▒ 51 ╖╓_Exposure_400.0sec.tif
- MMP9-original images/MMP9-1/b-actin-1-Administrator 2020-01-09 06 ╩▒ 59 ╖╓_Exposure_5.0sec.tif
- MMP9-original images/MMP9-2/
- MMP9-original images/MMP9-2/MMP9-Administrator 2020-06-14 08 ╩▒ 43 ╖╓_Exposure_41.2sec.tif
- MMP9-original images/MMP9-2/b-actin-Administrator 2020-06-14 08 ╩▒ 48 ╖╓_Exposure_4.0sec.tif
- MMP9-original images/MMP9-3/
- MMP9-original images/MMP9-3/MMP9-Administrator 2020-06-14 23 ╩▒ 20 ╖╓_Exposure_17.2sec.tif
- MMP9-original images/MMP9-3/b-actin -Administrator 2020-06-15 00 ╩▒ 27 ╖╓-1_Exposure_3.8sec--.tif
- MMP9-original images/MMP9-4/
- MMP9-original images/MMP9-4/MMP9-Administrator 2020-06-15 09 ╩▒ 32 ╖╓_Exposure_200.0sec.tif
- MMP9-original images/MMP9-4/b-actin-Administrator 2020-06-15 00 ╩▒ 09 ╖╓_Exposure_83.4sec.tif
- MMP9-original images/MMP9-5/
- MMP9-original images/MMP9-5/MMP9-5-Administrator 2020-06-16 00 ╩▒ 01 ╖╓_Exposure_12.0sec.tif
- MMP9-original images/MMP9-5/b-actin-Administrator 2020-06-16 23 ╩▒ 17 ╖╓_Exposure_11.1sec.tif
- MMP9-original images/MMP9-6/
- MMP9-original images/MMP9-6/MMP9-6-Administrator 2020-06-16 00 ╩▒ 34 ╖╓_Exposure_12.0sec.tif
- MMP9-original images/MMP9-6/b-actin-Administrator 2020-06-16 23 ╩▒ 35 ╖╓_Exposure_7.1sec.tif
