# Supplementary material for: Resolvin D1 ameliorates Inflammation-Mediated Blood-Brain Barrier Disruption After Subarachnoid Hemorrhage in rats by Modulating A20 and NLRP3 Inflammasome
Source: Front Pharmacol. 2021 Feb 3;11:610734. doi: 10.3389/fphar.2020.610734 (PMC7957930; doi:10.3389/fphar.2020.610734)
Supplement: Supplementary file 3 [file datasheet3.zip]

Archive with 14 entries (12 files):
- NLRP3-original images/
- NLRP3-original images/NLRP3-1-Administrator 2020-06-13 09 ╩▒ 19 ╖╓_Exposure_31.1sec.tif
- NLRP3-original images/NLRP3-2-Administrator 2020-06-17 08 ╩▒ 17 ╖╓_Exposure_67.7sec.tif
- NLRP3-original images/NLRP3-3-Administrator 2020-06-17 23 ╩▒ 05 ╖╓_Exposure_133.9sec.tif
- NLRP3-original images/NLRP3-4-Administrator 2020-06-18 23 ╩▒ 15 ╖╓_Exposure_59.3sec.tif
- NLRP3-original images/NLRP3-5-Administrator 2020-06-19 00 ╩▒ 30 ╖╓_Exposure_222.6sec.tif
- NLRP3-original images/NLRP3-6-Administrator 2020-07-11 10 ╩▒ 03 ╖╓_Exposure_15.8sec.tif
- NLRP3-original images/NLRP3▒Ω╫ó/
- NLRP3-original images/NLRP3▒Ω╫ó/NLRP3-1-Administrator 2020-06-13 09 ╩▒ 19 ╖╓_Exposure_31.1sec.tif
- NLRP3-original images/NLRP3▒Ω╫ó/NLRP3-2-Administrator 2020-06-17 08 ╩▒ 17 ╖╓_Exposure_67.7sec.tif
- NLRP3-original images/NLRP3▒Ω╫ó/NLRP3-3-Administrator 2020-06-17 23 ╩▒ 05 ╖╓_Exposure_133.9sec.tif
- NLRP3-original images/NLRP3▒Ω╫ó/NLRP3-4-Administrator 2020-06-18 23 ╩▒ 15 ╖╓_Exposure_59.3sec.tif
- NLRP3-original images/NLRP3▒Ω╫ó/NLRP3-5-Administrator 2020-06-19 00 ╩▒ 30 ╖╓_Exposure_222.6sec.tif
- NLRP3-original images/NLRP3▒Ω╫ó/NLRP3-6-Administrator 2020-07-11 10 ╩▒ 03 ╖╓_Exposure_15.8sec.tif
